# Supplementary material for: Neuroprotective effects of berberine in preclinical models of ischemic stroke: a systematic review
Source: BMC Pharmacol Toxicol. 2025 Feb 21;26:40. doi: 10.1186/s40360-025-00843-0 (PMC11844076; doi:10.1186/s40360-025-00843-0)
Supplement: Supplementary file 1 — Supplementary Material 1 [file 40360_2025_843_MOESM1_ESM.xlsx]

## Sheet: outcome
Study ID	Authors	Title	Study Design	Risk of Bias Assessment (SYRCLE's Tool)										Overall Judjment
				Sequence generation	Baseline characteristics	Allocation concealment	Random housing	Blinding (performance)	Random outcome assessment	Blinding (detection)	Incomplete outcome data	Selective outcome reporting	Other sources of bias
1	Yi-Li Liu, Tao Guo, et al	Berberine Alleviates Ischemic Brain Injury by Enhancing Autophagic Flux via Facilitation of TFEB Nuclear Translocation	Controlled trial	Unclear	Low	Unclear	Unclear	High	High	High	Low	Unclear	Unclear	High																																	Behavioral Tests
2	Jun Yang; Hui Yan, et al	Berberine Ameliorates MCAO Induced Cerebral Ischemia/Reperfusion Injury via Activation of the BDNF–TrkB–PI3K/Akt Signaling Pathway	RCT	Low	Unclear	Unclear	Low	Unclear	Low	Low	Low	Low	Low	Low
3	Lina Zhao, Huanming Li, et al	Berberine Attenuates Cerebral Ischemia-Reperfusion Injury Induced Neuronal Apoptosis by Down-Regulating the CNPY2 Signaling Pathway	RCT	Low	Unclear	Low	Unclear	High	Low	Low	Low	Unclear	Low	Low
4	Jun-rong Zhu, Hai-dan Lu, et al	Berberine attenuates ischemia–reperfusion injury through inhibiting HMGB1 release and NF-?B nuclear translocation	RCT	Low	Low	Unclear	Low	Low	Low	Low	Low	Unclear	Low	Low
5	Solmaz Nasseri Maleki, Nahid Aboutaleb, et al	Berberine confers neuroprotection in coping with focal cerebral ischemia by targeting inflammatory cytokines	RCT	Low	Low	Low	Unclear	Low	Low	Low	Low	Low	Low	Low
6	Junrong Zhu, Dingwen Cao, et al	Berberine Facilitates Angiogenesis Against Ischemic Stroke Through Modulating Microglial Polarization via AMPK Signaling	RCT	Unclear	Low	Unclear	Low	Low	Low	Low	Low	Low	Unclear	Low
7	Huijie Duan, Junya Hu, et al	Berberine Mediates the Production of Butyrate to Ameliorate Cerebral Ischemia via the Gut Microbiota in Mice	RCT	Unclear	Low	Unclear	Unclear	Low	Low	Unclear	Low	Low	Low	Unclear
8	Xinyu Wang; Jiamin Zhang, et al	Berberine modulates gut microbiota to attenuate cerebral ferroptosis induced by ischemia-reperfusion in mice	RCT	Low	Unclear	Unclear	Low	Unclear	Low	Unclear	Low	Low	Low	Low
9	Qichun Zhang, Huimin Bian, et al	Berberine Preconditioning Protects Neurons Against Ischemia via Sphingosine-1-Phosphate and Hypoxia-Inducible Factor-1?	Controlled trial	Unclear	Unclear	Low	Unclear	High	Unclear	High	Low	Unclear	Unclear	Unclear
10	Junjie Zhang, Ao Qi, et al	Coptisine protects against transient focal cerebral ischaemic injury by regulation of arachidonic acid metabolism	Controlled trial	Unclear	Low	Unclear	Unclear	Unclear	High	Unclear	Low	Low	Low	High
11	Zhixian Liu, Shudi Yang, et a	Effects and Mechanisms of Berberine on Cerebral Ischemia-Reperfusion Injury in Rats through TLR4/NF-?B Signaling Pathway	RCT	Low	Low	Unclear	Unclear	Unclear	High	High	Low	Unclear	Low	Unclear
12	Q Zhang, Z Qian, et al	Hypoxia-inducible factor 1 mediates the anti-apoptosis of berberine in neurons during hypoxia/ischemia	RCT	Low	Unclear	Low	Low	Unclear	Low	Low	Low	Low	Low	Low
13	Xiaolin Zhang, Xiangjian Zhang, et al	Neuroprotection of early and short-time applying berberine in the acute phase of cerebral ischemia: Up-regulated pAkt, pGSK and pCREB, down-regulated NF-?B expression, ameliorated BBB permeability	RCT	Low	Low	Low	Unclear	Low	Low	High	Low	Unclear	Unclear	Low
14	Xi-Qiao Zhou, Xiao-Ning Zeng, et al	Neuroprotective effects of berberine on stroke models in vitro and in vivo	Controlled trial	Unclear	Low	Unclear	Low	High	High	High	Low	Low	Unclear	High
15	Jia-Wen Shou, Xiao-Xiao Li, et al	Novel mechanistic insight on the neuroprotective effect of berberine: The role of PPAR? for antioxidant action	Controlled trial	Unclear	Unclear	Low	Unclear	Unclear	Unclear	Unclear	Low	Unclear	Low	Unclear
16	Ding-wen Cao, Man-man Liu, et al	The lncRNA Malat1 functions as a ceRNA to contribute to berberine-mediated inhibition of HMGB1 by sponging miR-181c-5p in poststroke inflammation	RCT	Unclear	Unclear	Unclear	Unclear	High	Unclear	High	Low	Low	Low	Unclear
17	Qian Zhang, Xiaowei Fu, et al	Treatment Effects of Ischemic Stroke by Berberine, Baicalin, and Jasminoidin from Huang-Lian-Jie-Du-Decoction (HLJDD) Explored by an Integrated Metabolomics Approach	RCT	Low	Low	Unclear	Unclear	Low	Low	Low	Low	Low	Low	Low
18	Sai-jia Ni, Zeng-Ying Yao, et al	Vagus nerve stimulated by microbiota-derived hydrogen sulfide mediates the regulation of berberine on microglia in transient middle cerebral artery occlusion rats	RCT	Low	Low	Unclear	Low	Unclear	Low	Unclear	Low	Unclear	Low	Low
